# Supplementary material for: Assessment of Sieverts Law Assumptions and ‘n’ Values in Palladium Membranes: Experimental and Theoretical Analyses
Source: Membranes (Basel). 2021 Oct 12;11(10):778. doi: 10.3390/membranes11100778 (PMC8540459; doi:10.3390/membranes11100778)
Supplement: Supplementary file 1 [file membranes-11-00778-s001.zip]

Archive with 1 entries (1 files):
- membranes-1384139-supplementary.pdf
